# Supplementary material for: Supporting Medical Staff from Psycho-Oncology with Smart Mobile Devices: Insights into the Development Process and First Results
Source: Int J Environ Res Public Health. 2021 May 11;18(10):5092. doi: 10.3390/ijerph18105092 (PMC8150950; doi:10.3390/ijerph18105092)
Supplement: Supplementary file 1 [file ijerph-18-05092-s001.zip]

Archive with 1 entries (1 files):
- ijerph-1151142-supplementary.xlsx
