# Supplementary material for: Supporting Medical Staff from Psycho-Oncology with Smart Mobile Devices: Insights into the Development Process and First Results
Source: Int J Environ Res Public Health. 2021 May 11;18(10):5092. doi: 10.3390/ijerph18105092 (PMC8150950; doi:10.3390/ijerph18105092)
Supplement: Supplementary file 1 [file ijerph-18-05092-s001.zip › ijerph-1151142-supplementary.xlsx]

## Sheet: Datensatz feelBack Pilotstudie
ID	Digital / Paper-based?	Sex	Age	Diseased? (otherwise relative)	Suitability	Convenience	Ease of use?	Preference
A-001	app	f	77	0	5	5	10	5
P-001	paper-based	f	56	1	5	9	3	2
A-002	app	f	38	0	10	10	10	10
P-002	app	m	59	1	10	10	10	10
A-003	app	f	28	0	8	4	5	9
A-004	paper-based	f	55	0	1	1	1	10
A-005	paper-based	m	69	0	10	8	5	7
A-006	app	f	70	0	10	10	10	10
A-007	app	m	57	0	5	5	5	5
P-003	paper-based	f	60	1	10	6	6	10
P-004	paper-based	f	65	1	3	3	3	3
P-006	paper-based	f	54	1	2	2	3	2
P-007	paper-based	f	43	1	3	5	6	3
P-008	app	f	53	1	10	7	7	7
A-008	paper-based	f	47	0	5	5	5	5
A-009	paper-based	m	57	0	10	4	5	5
P-009	app	m	63	1	10	10	6	10
A-010	app	f	23	0	10	5	5	10
A-011	paper-based	f	56	0	10	6	9	10
P-010	app	m	26	1	6	7	9	6
A-012	app	f	40	0	5	10	10	5
P-011	paper-based	f	77	1	1	1	1	1
A-013	app	f	59	0	5	9	5	5
P-012	app	f	30	1	5	5	5	7
P-013	paper-based	f	71	1	1	4	1	1
P-014	paper-based	f	51	1	5	5	5	5
P-015	paper-based	f	54	1	7	7	6	6
A-014	app	m	46	0	10	10	10	10
A-015	paper-based	f	26	0	7	4	5	6
A-016	paper-based	f	27	0	9	10	8	9
P-016	paper-based	f	57	1	1	1	1	5
A-017	paper-based	f	44	0	6	3	6	6
P-017	app	f	59	1	10	10	10	10
P-018	app	f	56	1	9	5	5	8
P-019	app	f	56	1	5	8	8	5
P-020	paper-based	f	65	1	2	2	2	3
P-021	app	m	60	1	3	10	10	10
P-022	app	m	67	1	10	7	6	10
A-018	paper-based	f	66	0	5	5	5	5
A-019	paper-based	f	67	0	8	8	8	8
P-023	paper-based	f	60	1	3	9	10	3
P-024	app	f	63	1	6	6	10	10
A-020	app	f	41	0	8	6	6	9
P-025	paper-based	m	43	1	7	6	5	6
P-026	app	f	42	1	8	10	10	9
P-027	app	f	62	1	10	10	10	10
P-028	app	f	43	1	10	10	7	10
A-021	paper-based	m	33	0	10	3	5	5
A-022	paper-based	m	50	0	9	8	6	8
P-029	app	f	52	1	7	5	5	9
A-023	paper-based	m	53	0	5	5	5	5
P-030	paper-based	f	66	1	3	3	3	5
P-031	paper-based	m	69	1	5	3	3	3
P-032	paper-based	f	61	1	6	5	6	6
P-033	app	f	55	1	10	5	5	7
P-034	paper-based	f	52	1	1	MISSING VALUE	3	1
P-035	app	m	56	1	10	10	10	10
A-024	app	f	49	0	6	6	6	6
A-025	app	f	48	0	8	10	10	10
P-036	paper-based	f	54	1	5	7	7	5
				Mean	6.56667	6.32203	6.2	6.68333
				Standard deviation	3.01053	2.77576	2.73583	2.82538
